# Supplementary material for: Protective Effect of Natural Antioxidant Compounds on Methimazole Induced Oxidative Stress in a Feline Kidney Epithelial Cell Line (CRFK)
Source: Vet Sci. 2021 Oct 8;8(10):220. doi: 10.3390/vetsci8100220 (PMC8541200; doi:10.3390/vetsci8100220)
Supplement: Supplementary file 1 [file vetsci-08-00220-s001.zip]

Archive with 1 entries (1 files):
- vetsci-1387924-supplementary.pdf
